# Supplementary material for: Bactofencin A Displays a Delayed Killing Effect on a Clinical Strain of Staphylococcus aureus Which Is Greatly Accelerated in the Presence of Nisin
Source: Antibiotics (Basel). 2025 Feb 11;14(2):184. doi: 10.3390/antibiotics14020184 (PMC11851555; doi:10.3390/antibiotics14020184)
Supplement: Supplementary file 1 [file antibiotics-14-00184-s001.zip]

Archive with 1 entries (1 files):
- antibiotics-3436028-supplementary.pdf
